# Supplementary material for: Electronic health record alerts enhance mass screening for chronic hepatitis B
Source: Sci Rep. 2020 Nov 5;10:19153. doi: 10.1038/s41598-020-75842-8 (PMC7644717; doi:10.1038/s41598-020-75842-8)
Supplement: Supplementary file 1 — Supplementary Information 1. [file 41598_2020_75842_MOESM1_ESM.xlsx]

## Sheet: Surname
Surname	Ethnicity
Ahn	Chinese/Korean
An	Chinese/Korean
Ath	Cambodian
Bae	Chinese/Korean
Bang	Chinese/Korean
Banh	Vietnamese
Boeun	Cambodian
Bopha	Cambodian
Bui	Vietnamese
Bun	Cambodian
But	Cambodian
Buth	Cambodian
Buu	Vietnamese
Cao	Vietnamese
Cha	Hmong
Chae	Chinese/Korean
Chang	Chinese/Hmong
Chann	Cambodian
Chantha	Cambodian
Chanthy	Cambodian
Chap	Cambodian
Chea	Cambodian
Cheam	Cambodian
Chean	Cambodian
Cheav	Cambodian
Cheng	Chinese/Hmong
Chet	Cambodian
Cheth	Cambodian
Chev	Cambodian
Chiev	Cambodian
Chim	Cambodian
Chit	Cambodian
Chith	Cambodian
Chiv	Cambodian
Chivorn	Cambodian
Cho	Chinese/Korean
Choe	Chinese/Korean
Choeun	Cambodian
Choeung	Cambodian
Choi	Chinese/Korean
Chom	Cambodian
Chon	Chinese/Korean
Choum	Cambodian
Choun	Cambodian
Choup	Cambodian
Chu	Chinese
Chue	Hmong
Chum	Cambodian
Chun	Chinese/Korean
Chung	Chinese/Korean
Chuon	Cambodian
Dam	Vietnamese
Dang	Vietnamese
Dao	Vietnamese
Diep	Vietnamese
Dinh	Vietnamese
Dith	Cambodian
Do	Vietnamese
Doan	Vietnamese
Doeuk	Cambodian
Doeum	Cambodian
Doeun	Cambodian
Doeur	Cambodian
Duong	Vietnamese
Eam	Cambodian
Eang	Cambodian
Eap	Cambodian
Ear	Cambodian
Eav	Cambodian
Em	Cambodian
Eung	Cambodian
Fang	Hmong
Giang	Vietnamese
Gov	Cambodian
Hak	Cambodian
Han	Chinese/Korean
Hang	Hmong
Hean	Cambodian
Heang	Cambodian
Heng	Cambodian
Her	Hmong
Herr	Hmong
Heu	Hmong
Hieng	Cambodian
Him	Cambodian
Hoa	Vietnamese
Hoang	Vietnamese
Hoeun	Cambodian
Hoeung	Cambodian
Hoeurn	Cambodian
Hok	Cambodian
Hong	Chinese
Hor	Cambodian
Hourn	Cambodian
Huh	Chinese/Korean
Hul	Cambodian
Hun	Cambodian
Huynh	Vietnamese
Hwang	Chinese/Korean
Hyun	Chinese/Korean
Im	Chinese/Korean
Jang	Chinese/Korean
Jun	Chinese/Korean
Kang	Chinese/Korean
Keo	Cambodian
Keth	Cambodian
Khang	Hmong
Khao	Cambodian
Khat	Cambodian
Khath	Cambodian
Khem	Cambodian
Khim	Cambodian
Khith	Cambodian
Khoeun	Cambodian
Khorn	Cambodian
Khoun	Cambodian
Khun	Cambodian
Khuon	Cambodian
Khuth	Cambodian
Khy	Cambodian
Kim	Korean
Kith	Cambodian
Koeun	Cambodian
Kong	Hmong
Kouch	Cambodian
Kov	Cambodian
Ku	Hmong
Kue	Hmong
Kuoch	Cambodian
Kuy	Cambodian
Kwak	Chinese/Korean
Kwak	Korean
Kwon	Chinese
Ky	Cambodian
La	Vietnamese
Lao	Hmong
Le	Chinese/Homng/Vietnamese
Lee	Chinese
Lek	Cambodian
Li	Chinese
Lo	Hmong
Loeum	Cambodian
Loeun	Cambodian
Loeung	Cambodian
Loeur	Cambodian
Lor	Hmong
Luc	Vietnamese
Luon	Cambodian
Luong	Vietnamese
Luu	Vietnamese
Ly	Hmong/Vietnamese
Mai	Vietnamese
Mam	Cambodian
Meak	Cambodian
Mean	Cambodian
Meas	Cambodian
Men	Cambodian
Min	Chinese/Korean
Moeun	Cambodian
Moeung	Cambodian
Mom	Cambodian
Moua	Hmong
Mua	Hmong
Mun	Chinese/Korean
Muon	Cambodian
Nam	Chinese/Korean
Neang	Cambodian
Neou	Cambodian
Neov	Cambodian
Ngem	Cambodian
Nget	Cambodian
Ngeth	Cambodian
Nghiem	Vietnamese
Ngo	Vietnamese
Ngor	Cambodian
Ngoun	Cambodian
Ngouv	Cambodian
Ngov	Cambodian
Nguon	Cambodian
Nguyen	Vietnamese
Ngy	Cambodian
Nhean	Cambodian
Nhek	Cambodian
Nhem	Cambodian
Nhen	Cambodian
Nhep	Cambodian
Nhoung	Cambodian
No	Chinese/Korean
Noeun	Cambodian
Nom	Cambodian
Nop	Cambodian
Norng	Cambodian
Nouch	Cambodian
Nourn	Cambodian
Nuth	Cambodian
Ny	Cambodian
O	Chinese/Korean
Oeun	Cambodian
Oeung	Cambodian
Oeur	Cambodian
Oeurn	Cambodian
Oh	Chinese/Korean
Ork	Cambodian
Ouch	Cambodian
Ouk	Cambodian
Oum	Cambodian
Oun	Cambodian
Ourn	Cambodian
Paik	Chinese/Korean
Pak	Chinese/Korean
Park	Korean
Pek	Cambodian
Peou	Cambodian
Peov	Cambodian
Pha	Hmong
Phach	Cambodian
Phal	Cambodian
Phalla	Cambodian
Phally	Cambodian
Pham	Vietnamese
Phan	Vietnamese
Phang	Hmong
Phann	Cambodian
Phath	Cambodian
Phav	Cambodian
Phean	Cambodian
Pheap	Cambodian
Phen	Cambodian
Pheng	Cambodian
Phet	Cambodian
Phim	Cambodian
Phin	Cambodian
Phok	Cambodian
Phom	Cambodian
Phon	Cambodian
Phorn	Cambodian
Phou	Cambodian
Phoun	Cambodian
Phu	Vietnamese
Phum	Cambodian
Phung	Vietnamese
Phut	Cambodian
Pich	Cambodian
Piseth	Cambodian
Poeng	Cambodian
Poeu	Cambodian
Poeun	Cambodian
Poeung	Cambodian
Poev	Cambodian
Pok	Cambodian
Pokun	Cambodian
Por	Cambodian
Pouv	Cambodian
Pov	Cambodian
Prak	Cambodian
Preak	Cambodian
Preap	Cambodian
Proeung	Cambodian
Prom	Cambodian
Prum	Cambodian
Quach	Vietnamese
Quang	Vietnamese
Rhee	Chinese/Korean
Rith	Cambodian
Roeun	Cambodian
Roeung	Cambodian
Saing	Cambodian
Sambath	Cambodian
Samnang	Cambodian
Samoeun	Cambodian
Samphao	Cambodian
Samreth	Cambodian
Samrith	Cambodian
Saroeum	Cambodian
Saroeun	Cambodian
Saroeung	Cambodian
Sath	Cambodian
Seang	Cambodian
Sek	Cambodian
Seo	Korean
Shim	Chinese/Korean
Shin	Chinese/Korean
Sieng	Cambodian
Sim	Chinese/Korean
Sin	Chinese/Korean
Siv	Cambodian
Soeum	Cambodian
Soeun	Cambodian
Soeung	Cambodian
Soeur	Cambodian
Sohn	Chinese/Korean
Sok	Cambodian
Sokha	Cambodian
Sokhon	Cambodian
Son	Chinese/Korean
Song	Chinese/Korean
Sophal	Cambodian
Sopheap	Cambodian
Sor	Cambodian
Sothy	Cambodian
Sou	Cambodian
Soun	Cambodian
Sourth	Cambodian
Sovann	Cambodian
Sreng	Cambodian
Srey	Cambodian
Sros	Cambodian
Sroy	Cambodian
Srun	Cambodian
Suh	Chinese/Korean
Suon	Cambodian
Suy	Cambodian
Svay	Cambodian
Ta	Vietnamese
Taing	Cambodian
Teang	Cambodian
Teap	Cambodian
Teav	Cambodian
Tep	Cambodian
Tes	Cambodian
Thach	Vietnamese
Thai	Vietnamese
Thanh	Vietnamese
Thao	Hmong
Thap	Cambodian
Thay	Cambodian
Theam	Cambodian
Theary	Cambodian
Thi	Vietnamese
Thoeung	Cambodian
Thor	Hmong
Thou	Cambodian
Thoun	Cambodian
Thuok	Cambodian
Tieu	Vietnamese
Tith	Cambodian
Tiv	Cambodian
Toeung	Cambodian
Ton	Vietnamese
Touch	Cambodian
Tran	Vietnamese
Trang	Vietnamese
Trieu	Vietnamese
Trinh	Vietnamese
Truong	Vietnamese
Tuon	Cambodian
Uon	Cambodian
Van	Vietnamese
Vang	Hmong
Vinh	Vietnamese
Vo	Vietnamese
Voeung	Cambodian
Vong	Vietnamese
Vorn	Cambodian
Vorng	Cambodian
Vu	Hmong/Vietnamese
Vue	Hmong
Vuong	Vietnamese
Vuth	Cambodian
Whang	Chinese
Won	Chinese
Xiong	Hmong
Yang	Chinese/Hmong
Yath	Cambodian
Yeav	Cambodian
Yeth	Cambodian
Yi	Chinese/Korean
Yim	Chinese/Korean
Yoeum	Cambodian
Yoeun	Cambodian
Yoeung	Cambodian
Yoo	Chinese/Korean
Yoon	Chinese/Korean
Yoth	Cambodian
Yun	Chinese/Korean

## Sheet: Race
CAMBODIAN
CHINESE
FILIPINO
KOREAN
LAOTIAN/HMONG
NATIVE HAWAIIAN OR OTHER PACIFIC ISLANDER
VIETNAMESE
INDO-CHINESE NON-SPECIFIC

## Sheet: Ethnicity
FILIPINO
LAOTIAN/HMONG
OTHER PACIFIC ISLAND
CHINESE
KOREAN
VIETNAMESE
CAMBODIAN

## Sheet: Language
CAMBODIAN
CANTONESE
chinese
FILIPINO
HMONG
KOREAN
LAO
MANDARIN
MIEN
SAMOAN
TAGALOG
THAI
TONGAN
VIETNAMESE
WU-CHINESE
